# Supplementary material for: Mesoporous Silica-Based Membranes in Transdermal Drug Delivery: The Role of Drug Loss in the Skin
Source: Pharmaceutics. 2024 Jul 26;16(8):995. doi: 10.3390/pharmaceutics16080995 (PMC11358937; doi:10.3390/pharmaceutics16080995)
Supplement: Supplementary file 1 [file pharmaceutics-16-00995-s001.zip]

Archive with 1 entries (1 files):
- pharmaceutics-3093422-supplementary.pdf
